# Supplementary material for: Imaging endpoints for clinical trials in Alzheimer’s disease
Source: Alzheimers Res Ther. 2014 Dec 20;6(9):87. doi: 10.1186/s13195-014-0087-9 (PMC4304258; doi:10.1186/s13195-014-0087-9)
Supplement: Additional file 1: — Is a table presenting combined results from the PubMed and ClinicalTrials.gov database searches. [file 13195_2014_87_MOESM1_ESM.xlsx]

## Sheet: Sheet1
Compound	NCT Number	Phase	Current Status	Subjects enrolled	Date Started	Date Completed	Mild to Mod AD	MCI or Prodromal AD	Normal Cognition At-risk	MRI Safety	MRI Struct	MRI Other	PET FDG	PET Amyloid	PET Other	Citation	Additional details
AAB-003	NCT01193608	Phase 1	Completed	88	2010-09-01	2013-10-01	X			X
AAB-003	NCT01369225	Phase 1	Active, not recruiting	104	2011-07-01	2014-08-01	X			X
ACC-001	NCT00752232	Phase 2	Completed	40	2008-12-01	2012-07-01	X			X							Active immunisation
ACC-001	NCT00959192	Phase 2	Completed	32	2009-08-01	2013-01-01	X			X
ACC-001	NCT00955409	Phase 2	Completed	50	2009-11-01	2013-12-01	X			X							Extension study to NCT00479557
ACC-001	NCT01238991	Phase 2	Completed	53	2010-12-01	2013-12-01	X			X							Extension study to NCT00752232 and NCT00959192
AFFITOPE AD02	NCT01117818	Phase 2	Completed	335	2010-09-01	2013-12-01	X				X
Albumin and IVIg	NCT01561053	Phase 2|Phase 3	Recruiting	350	2012-03-01	2016-12-01	X				X		X				Vol MRI: hippo, post cing and "other associated areas"
AN-1792	NCT00021723	Phase 2	Terminated	375	2001-09-01	2003-09-01	X			X	X					Fox et al Neurology 2005	Terminated due to Adverse Events,Vol MRI: Whole Brain, Ventricles, and Hippocampi
Atorvastatin+AChEI	NCT00151502	Phase 3	Completed	600	2002-11-01	2007-07-01	X				X					Feldman et al Neurology 2010	Vol MRI: hippo volume and BSI
Avagacestat	NCT00810147	Phase 2	Completed	209	2009-02-01	2010-06-01	X			X	X					Coric et al Arch Neurol 2012
Bapineuzumab	NCT00112073	Phase 2	Completed	234	2005-04-01	2008-12-01	X			X	X			X		Salloway et al Neurology 2009, Rinne et al Lancet Neurol 2010
Bapineuzumab	NCT00574132	Phase 3	Completed	1331	2007-12-01	2012-06-01	X			X	X			X		Salloway et al NEJM 2014	ApoE E4 Non-carriers
Bapineuzumab	NCT00575055	Phase 3	Completed	1121	2007-12-01	2012-04-01	X			X	X			X		Salloway et al NEJM 2014	ApoE E4 Carriers
Bapineuzumab	NCT00676143	Phase 3	Terminated	1099	2008-05-01	2012-10-01	X			X	X			X			Terminated due to Phase 3 results, ApoE e4 carriers Vol MRI: BBSI, Amyloid PET: PIB
Bapineuzumab	NCT00667810	Phase 3	Terminated	835	2008-05-01	2014-04-01	X			X	X			X			Terminated due to Phase 3 results, ApoE e4 non-carriers Vol MRI: BBSI, Amyloid PET: PIB
Bapineuzumab	NCT00916617	Phase 2	Terminated	66	2009-06-01	2012-09-01	X			X							Term info: Phase 3 studies showed no clinical benefit
Bapineuzumab	NCT00937352	Phase 3	Terminated	896	2009-07-01	2012-09-01	X			X	X						Terminated, extension study to NCT00574132 and NCT00575055
Bapineuzumab	NCT00998764	Phase 3	Terminated	493	2009-12-01	2012-10-01	X			X	X						Terminated, extension study to NCT00676143
Bapineuzumab	NCT01254773	Phase 2	Completed	146	2010-12-01	2013-03-01	X			X				X
Bexarotene	NCT01782742	Phase 2	Active, not recruiting	20	2013-02-01	2014-03-01	X			X				X			Amyloid PET: AV-45
BIIB037	NCT01397539	Phase 1	Active, not recruiting	48	2011-06-01	2013-02-01	X			X
BIIB037	NCT01677572	Phase 1	Recruiting	160	2012-10-01	2016-04-01	X			X				X
Bilateral chronic electrical stimulation of the hypothalamus/fornix	NCT00888056	Phase 1|Phase 2	Recruiting	5	2009-06-01		X				X		X
BMS-241027	NCT01492374	Phase 1	Completed	40	2012-02-01	2013-10-01	X					X
CAD106	NCT00411580	Phase 1	Completed	58	2005-06-01	2008-12-01	X			X						Winblad et al Lancet Neurol, 2012
CAD106	NCT00795418	Phase 2	Completed	31	2008-10-01		X			X
CAD106	NCT01097096	Phase 2	Completed	177	2010-03-01	2012-12-01	X			X
Cilostazol	NCT01409564	Phase 4	Completed	46	2010-05-01	2013-07-01	X				X		X				Augmentation of antiplatelet agent with AChEI Vol MR: Fazekas (qualitative score)
Crenezumab	NCT01397578	Phase 2	Completed	91	2011-08-01	2014-04-01	X						X	X			aka MABT5102A
Deep Brain Stimulation of Fornix	NCT01608061	Phase 1|Phase 2	Active, not recruiting	50	2012-05-01	2015-12-01	X						X			Check Smith et al JAMA Neurol	Study website: Completed enrollment of 42 people, initial results mid 2015
DHA	NCT00440050	Phase 3	Completed	402	2007-02-01	2009-05-01	X				X					Quinn et al. JAMA 2010	Vol MRI: whole brain, hippocampal atrophy, ventricular enlargement
Donepezil	NCT00165750	Phase 4	Terminated	40	2005-03-01	2008-11-01	X			X	X						Terminated: lack of patients
Donepezil	NCT00477659	Phase 4	Completed	14	2007-07-01	2008-08-01	X					X					Other MR: fMRI for hippocampal connectivity and perfusion
EGb761	NCT00814346	Phase 2	Completed	49	2008-10-01	2012-07-01	X	X	X		X		X				Gingko biloba extract. Vol MRI: Brain atrophy
ELND005	NCT00568776	Phase 2	Completed	353	2007-12-01	2010-05-01	X			X	X	X					Vol MRI: ventricle, whole brain, hippocampal, cortical thickness Other MR: MRS
Epigallocatechin-Gallate	NCT00951834	Phase 2|Phase 3	Recruiting	50	2009-10-01	2015-06-01	X				X						Green tea extract, Vol MRI: Brain atrophy
Galantamine	NCT00523666	Phase 4	Completed	28	2006-09-01	2008-09-01	X					X				Likitjaroen et al Eur Arch Pschiatry Clin Neurosci	Vol MRI: DTI
Galantamine and Donepezil	NCT00369603	Phase 4	Terminated	4	2006-10-01	2007-11-01	X					X					Terminated: lack of AChEI naïve patients Other MR: fMRI
Galantamine and Memantine	NCT01921972X	Phase 4	Completed	232	2004-11-01	2009-05-01	X				X	X					Vol MRI: hippocampal and whole brain atrophy rate, Other MR: MRS
Gantenerumab	NCT00531804	Phase 2	Completed	60	2006-12-01	2010-09-01	X			X				X		Ostrowitzki et al Arch Neurol 2011	Amyloid PET: PIB
Gantenerumab	NCT02051608	Phase 3	Recruiting	1000	2014-03-01	2019-03-01	X			X	X
GSK2647544	NCT01924858	Phase 1	Recruiting	8	2013-08-01	2014-04-01	X								X
GSK933776	NCT00459550	Phase 1	Completed	50	2007-03-01	2011-05-01	X			X					X
Intravenous Immunoglobulin (IV Ig)	NCT00299988	Phase 2	Completed	24	2006-02-01	2010-04-01	X						X	X	X	Weksler et al., Immunol Review 2005	Other PET: PK11195 Microglial Activation
IVIg	NCT01524887	Phase 3	Terminated	530	2012-01-01	2015-03-01	X				X						Terminated: First Phase 3 showed no efficacy
Liraglutide	NCT01469351		Completed	34	2012-01-01	2013-04-01	X						X	X
Liraglutide	NCT01843075	Phase 2	Recruiting	206	2014-01-01	2017-01-01	X				X		X		X		Other PET: Microglial activation
MEDI1814	NCT02036645	Phase 1	Recruiting	242	2014-02-01	2016-10-01	X		X	X
Memantine	NCT00255086	Phase 3	Completed	17	2005-05-01	2010-02-01	X					X				Ashford et al JAD 2011	Other MR: MRS
Memantine	NCT00334906	Phase 4	Completed	75	2005-07-01	2007-11-01	X				X					Weiner et al Alz Dem 2011	Vol MRI: whole brain (primary), ROI (secondary)
Memantine	NCT00862940	Phase 4	Completed	277	2005-09-01	2009-04-01	X				X					Wilkinson et al JAD 2012	Vol MRI: BSI and hippo vol
Memantine	NCT00800709	Phase 4	Completed	26	2008-07-01	2010-10-01	X						X			Wang et al J Clin Psychopharm 2013
MK-8931	NCT01739348	Phase 2|Phase 3	Recruiting	1960	2012-11-01	2020-04-01	X				X			X			Mechanism: BACE inhibitor, Study Name: EPOCH, Amyloid: Flutametamol, Vol MRI: hippocampus
MK3328	NCT00954538	Phase 1	Completed	19	2009-08-01	2011-05-01	X								X	Results on clinicaltrials.gov
MSDC-0160	NCT01374438	Phase 2	Completed	29	2011-07-01	2013-05-01	X						X				aka Mitoglitazone
Nerve Growth Factor	NCT00017940	Phase 1	Completed	8	2001-06-01	2003-11-01	X						X			Tuszysnki et al Nature Medicine 2005
NEUROSTEM	NCT02054208	Phase 1|Phase 2	Not yet recruiting	40	2014-02-01	2015-12-01	X					X	X	X			AD must be amyloid positive, human umbilical cord blood derived mesenchymal stem cells, Other MRI: Changes in DTI
Octagam (IV Ig)	NCT00812565	Phase 2	Completed	58	2009-02-01	2010-09-01	X				X		X			Dodel et al Lancet Neurol 2013	Vol MRI: Whole brain and hippocampal
Perindopril vs Telmisartan	NCT02085265	Phase 2	Not yet recruiting	240	2014-03-01	2017-03-01	X				X						Pop: Hypertensive Mild to Mod AD, Vol MRI: Ventricular enlargement (Primary), Hippo vol, GM/WM vol (Secondary)
Ponezumab	NCT00722046	Phase 2	Completed	198	2008-12-01	2011-08-01	X			X						Landen et al, Clin Neuropharm 2013
Ponezumab	NCT00945672	Phase 2	Completed	36	2009-08-01	2011-06-01	X			X						Burstein et al Clin Neurpharm 2013
Ponezumab	NCT01005862	Phase 1	Completed	17	2010-03-01	2012-09-01	X			X						Myoshi et al, Int J Clin Pharmacol Ther 2013
Ponezumab	NCT01125631	Phase 1	Completed	8	2010-05-01	2011-08-01	X			X
Resveratrol	NCT01504854	Phase 2	Active, not recruiting	120	2012-05-01	2015-09-01	X				X					Results to be presented at CTAD 2014	Derived from red grapes, vol MRI: whole brain, hippocampus, cortical thinning
Riluzole	NCT01703117	Phase 2	Recruiting	48	2013-04-01	2017-11-01	X			X			X				Other MRI: NAA and glutamate MRS, Mechanism: reducing glutamate excitotoxicity
RO4602522	NCT01701089	Phase 1	Completed	17	2012-09-01	2013-05-01	X		X						X
Rosiglitazone	NCT00265148	Phase 2	Completed	80	2004-05-01	2008-07-01	X				X		X			Tzimopoulou et al JAD 2010
Rosiglitazone	NCT00334568	Phase 2	Terminated	12	2004-12-01	2007-07-01	X						X				Terminated due to slow recruitment
SAR228810	NCT01485302	Phase 1	Active, not recruiting	48	2012-01-01	2015-01-01	X			X
Semagacestat	NCT00594568	Phase 3	Completed	164	2008-03-01	2011-05-01	X				X		X	X		Doody et al NEJM 2013	Amyloid PET: AV-45
Semagacestat	NCT00762411	Phase 3	Completed	1100	2008-09-01	2011-04-01	X				X		X	X			Study Name: IDENTITY-2 Amyloid PET: AV-45
Semagacestat	NCT01035138	Phase 3	Completed	189	2009-12-01	2011-04-01	X				X			X			Study Name: IDENTITY-XT, extension to NCT00594568 and NCT00762411, Amyloid PET: AV-45
Solanezumab	NCT00329082	Phase 2	Completed	25	2006-05-01	2008-05-01	X			X						Farlow et al Alz and Dementia 2012	Found from literature
Solanezumab	NCT00905372	Phase 3	Completed	1000	2009-05-01	2012-04-01	X				X					Doody et al NEJM 2013	Study Name : EXPEDITION
Solanezumab	NCT00904683	Phase 3	Completed	1040	2009-05-01	2012-06-01	X				X					Doody et al NEJM 2013	Study Name : EXPEDITION-2
Solanezumab	NCT01127633	Phase 3	Active, not recruiting	1275	2010-12-01	2016-06-01	X				X			X			Study Name: Expedition Ext, extension to NCT00905372 and NCT00904683
Solanezumab	NCT01900665	Phase 3	Recruiting	2100	2013-07-01	2016-12-01	X				X			X			Study Name: EXPEDITION 3, Amyloid PET: AV-45
SRA-444	NCT00499200	Phase 1	Completed	42	2007-10-01	2008-06-01	X								X
Tideglusib	NCT01350362	Phase 2	Completed	306	2011-04-01	2012-10-01	X					X				MRI substudy AAIC 2012	Other MR: just lists changes in MRI as an exploratory outcome from a substudy
Tramiprosate	NCT00088673	Phase 3	Active, not recruiting	950	2004-06-01		X				X					Gauthier et al JNHA 2009, Aisen et al AMS 2011	Vol MRI: whole brain and hippocampus
TRx0014	NCT00515333	Phase 2	Completed	323	2004-08-01	2007-12-01	X								X		Other PET: Perfusion or SPECT Perfusion
TRx0237	NCT01689233	Phase 3	Recruiting	700	2012-11-01	2016-01-01	X			X	X		X				Successor to Trx0014 (Rember), Vol MRI: whole brain volume
TTP488	NCT00566397	Phase 2	Completed	402	2007-12-01	2010-12-01	X			X			X	X
TTP488	NCT02080364	Phase 3	Not yet recruiting	800	2014-06-01		X				X		X
BAN2401	NCT01767311	Phase 2	Recruiting	800	2012-12-01	2016-12-01	X	X			X			X			vMRI: hippocampal volume Bayseian design, adaptive randomisation
Exendin-4	NCT01255163	Phase 2	Recruiting	100	2010-11-01	2016-07-01	X	X			X	X					Other MR: fMRI and MRS
Intranasal Insulin	NCT00438568	Phase 2	Completed	173	2006-06-01	2011-12-01	X	X					X			Craft et al Arch Neurol 2012, Baker et al Arch Neurol 2011	Study Name: SNIFF 120
Intranasal Insulin	NCT01767909	Phase 2|Phase 3	Recruiting	240	2013-09-01	2015-02-01	X	X			X						Study Name: SNIFF, Vol MRI: Hippocampal and Entorhinal
Minocycline	NCT01463384	Phase 2	Recruiting	120	2011-09-01	2012-11-01	X	X			X	X					last updated 2012, Vol MRI: hippo, amygdala, vents Other MRI: MRS
Avagacestat	NCT00890890	Phase 2	Terminated	263	2009-05-01	2013-07-01		X		X						http://www.alzforum.org/therapeutics/avagacestat	Terminated due to sponsor did not feel evidence to progress to phase 3
B Vitamins	ISRCTN94410159		Completed	300	2004-04-01	2006-11-01		X			X					Smith et al PLOS ONE 2010
Continuous Positive Airway Pressure [CPAP]	NCT01482351	Phase 3	Recruiting	110	2012-02-01	2014-03-01		X			X	X					Pop: MCI who suffer from obstructive sleep apnea, 6 mo. Pilot study for full trial Vol MRI: hippocampal and subfield volumes, ROI vol and thickness, WMH vols, Other MR: ASL
Curcumin & Yoga	NCT01811381	Phase 2	Recruiting	80	2014-01-01	2016-12-01		X					X				FDG: connectivity measure
Donepzil and Vitamin E	NCT00000173	Phase 3	Completed	769	1999-03-01	2004-01-01		X			X					Jack et al NBA 2008	Petersen criteria of MCI, Vol MRI: Hippocampus and ERC
Donepezil	NCT00267163	Phase 4	Completed	64	2000-09-01	2007-07-01		X			X		X
Donepezil	NCT00293176	Phase 5	Completed	821	2003-12-01	2007-03-01		X			X					Schuff et al NBA 2011	Vol MRI: hippocampus, entorhinal, whole brain, BSI
Donepezil	NCT00403520	Phase 4	Recruiting	240	2006-11-01	2010-08-01		X			X						Not updated since 2010, Vol MRI: hippocampus
Gantenerumab	NCT01224106	Phase 3	Recruiting	770	2010-11-01	2018-02-01		X		X	X			X		Delrieu Expert Opin Biol Ther 2012
Gantenerumab / Solanezumab	NCT01760005	Phase 2|Phase 3	Recruiting	210	2012-12-01	2016-12-01		X	X	X	X		X	X		Bateman et al NEJM 2012, Moulder, Morris	DIAN-TU: Familial AD, EYO between -15 and 10, CDR <= 1, Amyloid PET: PIB, vol MRI: cortical thickness
Memory XL	NCT00903695	Phase 2	Terminated	10	2009-06-01	2011-05-01		X				X					Terminated due to very small amount (19 of 533) memory clinic patients diagnosed with MCI and met inclusion/exclusion criteria. Imaging: (CT, MRI, PET) used as part of conversion to dementia
MK-8931	NCT01953601	Phase 3	Recruiting	1500	2013-11-01	2018-03-01		X			X			X			Study Name: APECS, Vol MRI: Hippocampus Amyloid: Flutametamol, Population: Amyloid positive prodromal AD
Multi-compartment exercise	UMIN-CTR UMIN000003662 (Japan)		Completed	100				X			X		X			Suzuki et al PLOS ONE 2010
NewGam 10% IVIG	NCT01300728	Phase 2	Active, not recruiting	50	2011-01-01	2014-10-01		X			X						Vol MRI: Ventricular volume
Omega 3 PUFA	NCT01953705	Phase 2	Not yet recruiting	150	2014-05-01	2019-03-01		X	X		X	X					Vol MRI: WMH volume (Primary), brain atrophy, MTL, ventricles (Secondary), Other MRI: ASL, DTI (FA of frontal gyri) Pop: WMH vol >= 6 cc at screening
Rivastigmine	NCT00000174	Phase 3	Completed	1018	1999-10-01	2004-04-01		X			X					Feldman et al Lancet Neurol 2007
Rosiglitazone	NCT00242593	Phase 2	Active, not recruiting	120	2006-06-01	2011-12-01		X			X					Lopez OL et al Arch Neurol. 2003, Watson GS, Craft S. CNS Drugs. 2003.	Last update to clinicaltrials.gov 2011. Vol MRI: Whole Brain and MTL
S18986	NCT00202540	Phase 2	Suspended	450	2005-06-01	2006-05-01		X		X
Crenezumab	NCT01998841	Phase 2	Recruiting	300	2013-12-01	2020-09-01			X		X		X	X			API study of preclinical PSEN1 E280A carriers only
Donepezil	NCT02087865	Phase 4	Recruiting	90	2014-05-01				X			X					High risk group: 1st degree history of AD, Low Risk: no fam hist (1s or 2nd) Other MR: fMRI
Lipoic Acid plus Omega-3 Fatty Acids	NCT01780974	Phase 1|Phase 2	Recruiting	30	2013-04-01	2015-09-01			X		X						AD prevention pilot study, Vol MRI: WMH volume measure
Pioglitazone	NCT01931566	Phase 3	Recruiting	5800	2013-08-01	2019-04-01			X	X							ARIA substudy in 300 participants
Solanezumab	NCT02008357	Phase 3	Recruiting	1000	2014-02-01	2018-12-01			X		X			X		Sperling et al Sci. Trans. Med 2014	Study Name: A4, Amyloid: AV-45 (needed for inclusion)
